# Supplementary material for: Early White Matter Microstructure Alterations in Infants with Down Syndrome
Source: medRxiv. 2025 Feb 27:2025.02.26.25322913. Preprint. [Version 2] doi: 10.1101/2025.02.26.25322913 (PMC11888504; doi:10.1101/2025.02.26.25322913)
Supplement: Supplement 2 [file media-2.xlsx]

## Sheet: Full Brian Analyses
Tracts	FA											AD											RD											MD											NDI
	Down syndrome (DS)			Controls			Beta value	Lower 95%	Upper 95%	p-value	Cohen's d	Down syndrome (DS)			Controls			Beta value	Lower 95%	Upper 95%	p-value	Cohen's d	Down syndrome (DS)			Controls			Beta value	Lower 95%	Upper 95%	p-value	Cohen's d	Down syndrome (DS)			Controls			Beta value	Lower 95%	Upper 95%	p-value	Cohen's d	Down syndrome (DS)			Controls
	Mean	SD	N	Mean	SD	N						Mean	SD	N	Mean	SD	N						Mean	SD	N	Mean	SD	N						Mean	SD	N	Mean	SD	N						Mean	SD	N	Mean	SD
Arcuate Fasciculus FrontoParietal Left	0.300815	0.0181772	42	0.314547	0.0192044	34	0.007923	0.0035676	0.0122784	0.0005	-0.736616	0.0012905	4.3558e-05	42	0.0012785	4.6589e-05	34	-8.327e-06	-1.861e-05	1.9586e-06	0.1109	0.267053	0.0008167	3.251e-05	42	0.0007906	3.4984e-05	34	-1.643e-05	-2.387e-05	-8.985e-06	<.0001	0.77596	0.0009755	3.1561e-05	42	0.0009521	3.4446e-05	34	-1.5e-05	-2.218e-05	-7.729e-06	<.0001	0.711704	0.275624	0.0180786	42	0.289293	0.0221281
Arcuate Fasciculus FrontoParietal Right	0.341951	0.0214709	29	0.355005	0.0171019	33	0.0073266	0.0023304	0.0123228	0.0048	-0.677626	0.0013314	3.17e-05	29	0.0013273	4.0871e-05	33	-4.664e-06	-1.382e-05	4.4944e-06	0.3121	0.111183	0.0007759	3.0766e-05	29	0.0007579	2.9449e-05	33	-1.17e-05	-1.879e-05	-4.622e-06	0.0016	0.598588	0.0009607	2.5062e-05	29	0.0009473	2.95e-05	33	-9.357e-06	-1.573e-05	-2.985e-06	0.0047	0.486951	0.278456	0.0168314	29	0.291364	0.0182239
Arcuate Fasciculus FrontoTemporal Left	0.366587	0.0208099	40	0.380385	0.0172187	34	0.0074915	0.0029729	0.0120101	0.0015	-0.716865	0.0013655	2.62e-05	40	0.0013612	3.78e-05	34	-4.199e-06	-1.137e-05	2.9728e-06	0.2468	0.134198	0.0007803	3.3473e-05	40	0.0007603	3.3619e-05	34	-1.2e-05	-1.938e-05	-4.451e-06	0.0022	0.596303	0.0009755	2.47e-05	40	0.0009615	3.2672e-05	34	-8.975e-06	-1.517e-05	-2.781e-06	0.0051	0.488985	0.276398	0.0164929	40	0.286544	0.0209155
Arcuate Fasciculus FrontoTemporal Right	0.358479	0.0181162	46	0.369926	0.0190043	37	0.0059059	0.001744	0.0100679	0.006	-0.61826	0.0013774	3.1158e-05	46	0.0013719	3.9217e-05	37	-6.187e-06	-1.324e-05	8.6117e-07	0.0845	0.157278	0.0007857	2.8879e-05	46	0.0007697	3.3457e-05	37	-1e-05	-1.667e-05	-3.515e-06	0.0031	0.516175	0.0009835	2.5924e-05	46	0.0009697	3.0956e-05	37	-9.594e-06	-1.525e-05	-3.934e-06	0.0012	0.488129	0.272064	0.0158923	46	0.282159	0.0193045
Arcuate Fasciculus TemporoParietal Left	0.347105	0.0224433	39	0.354133	0.0220321	34	0.004898	-0.000364	0.0101604	0.0676	-0.315848	0.00138	3.79e-05	39	0.0013876	4.8183e-05	34	4.3216e-07	-9.307e-06	1.0171e-05	0.9297	-0.1768	0.0007926	3.0841e-05	39	0.0007897	3.7049e-05	34	-5.5e-06	-1.286e-05	1.862e-06	0.1406	0.0856259	0.0009879	2.5974e-05	39	0.0009879	3.5657e-05	34	-3.839e-06	-1.041e-05	2.7305e-06	0.2476	0	0.260288	0.0172841	46	0.265707	0.0217964
Arcuate Fasciculus TemporoParietal Right	0.351276	0.0205333	42	0.354149	0.0214996	37	0.0016684	-0.003052	0.0063884	0.4834	-0.136842	0.0014007	3.9841e-05	42	0.0014016	3.7e-05	37	-1.097e-06	-9.377e-06	7.1819e-06	0.7924	-0.0233531	0.0007933	2.96e-05	42	0.0007938	3.4266e-05	37	-1.146e-06	-7.7e-06	5.4076e-06	0.7285	-0.0156904	0.0009957	2.75e-05	42	0.0009959	3.06e-05	37	-1.274e-06	-7.115e-06	4.5667e-06	0.665	-0.00689878	0.256594	0.0161428	42	0.258801	0.0171197
Cingulate Gyrus part of the Cingulum Left	0.365266	0.0219403	47	0.389851	0.0152836	37	0.0126659	0.0083277	0.0170041	<.0001	-1.2737	0.001364	3.2414e-05	47	0.0013943	3.8481e-05	37	1.3551e-05	5.9283e-06	2.1173e-05	0.0007	-0.860636	0.0007636	2.8622e-05	47	0.0007397	2.533e-05	37	-1.344e-05	-1.928e-05	-7.608e-06	<.0001	0.877844	0.0009628	2.0076e-05	47	0.0009581	2.665e-05	37	-3.961e-06	-8.71e-06	7.8733e-07	0.1008	0.202649	0.276769	0.0130829	47	0.286432	0.0163296
Cingulate Gyrus part of the Cingulum Right	0.338407	0.0210725	48	0.343635	0.0197483	37	0.0027709	-0.001785	0.0073265	0.2297	-0.254927	0.0013306	3.7154e-05	48	0.0013386	4.3472e-05	37	2.0126e-06	-6.58e-06	1.06e-05	0.6424	-0.199915	0.0007875	2.7015e-05	48	0.0007827	2.7044e-05	37	-3.657e-06	-9.391e-06	2.0766e-06	0.208	0.177596	0.0009677	2.1262e-05	48	0.0009684	2.64e-05	37	-1.13e-06	-6.042e-06	3.7823e-06	0.6484	-0.0296257	0.269309	0.013634	48	0.273676	0.0165585
Corpus Callosum Body	0.44785	0.0191607	49	0.454993	0.0210702	37	0.0044318	0.0002117	0.0086519	0.0398	-0.35709	0.001508	3.354e-05	49	0.0014841	3.0683e-05	37	-1.34e-05	-2.042e-05	-6.391e-06	0.0003	0.738875	0.0007088	3.08e-05	49	0.0006897	3.693e-05	37	-1.145e-05	-1.839e-05	-4.504e-06	0.0015	0.569053	0.0009751	2.7923e-05	49	0.0009541	3.2271e-05	37	-1.228e-05	-1.847e-05	-6.095e-06	0.0002	0.703187	0.307411	0.0169435	49	0.329359	0.0208918
Corpus Callosum Genu	0.460236	0.0157228	49	0.469822	0.0184174	37	0.0048096	0.0010151	0.008604	0.0136	-0.566189	0.0015661	3.3839e-05	49	0.0015786	4.23e-05	37	3.8755e-06	-4.018e-06	1.1769e-05	0.3316	-0.331579	0.0007149	2.4927e-05	49	0.0007065	3.26e-05	37	-5.275e-06	-1.151e-05	9.6083e-07	0.0962	0.29505	0.000998	2.4831e-05	49	0.0009968	3.1363e-05	37	-1.977e-06	-7.951e-06	3.9965e-06	0.5121	0.0431362	0.289035	0.0147366	49	0.30052	0.0234391
Corpus Callosum Motor	0.490667	0.0257871	48	0.494083	0.0231639	34	0.0025647	-0.002891	0.0080208	0.3522	-0.138079	0.0015327	4.1088e-05	48	0.0015185	3.636e-05	34	-7.817e-06	-1.672e-05	1.0864e-06	0.0844	0.362182	0.0006602	3.7614e-05	48	0.0006485	3.61e-05	34	-7.493e-06	-1.542e-05	4.389e-07	0.0637	0.316242	0.0009502	3.07e-05	48	0.0009374	3.0975e-05	34	-7.841e-06	-1.443e-05	-1.257e-06	0.0202	0.415399	0.34692	0.0209753	48	0.366181	0.0233618
Corpus Callosum Parietal	0.474409	0.0193004	47	0.47064	0.0255937	35	-0.000936	-0.005614	0.003742	0.6914	0.169828	0.0015289	3.6786e-05	47	0.001506	3.533e-05	35	-1.315e-05	-2.125e-05	-5.047e-06	0.0018	0.633045	0.0006804	3.1344e-05	47	0.0006766	3.8344e-05	35	-4.129e-06	-1.126e-05	3.0026e-06	0.2525	0.110167	0.0009632	2.83e-05	47	0.0009531	3.1787e-05	35	-6.956e-06	-1.329e-05	-6.187e-07	0.0319	0.338565	0.309436	0.019471	47	0.321489	0.0227485
Corpus Callosum PreMotor	0.462582	0.0181674	47	0.475577	0.020191	36	0.0071015	0.0028877	0.0113154	0.0012	-0.681544	0.0015732	3.42e-05	47	0.0015467	3.6332e-05	36	-1.483e-05	-2.224e-05	-7.412e-06	0.0002	0.754188	0.0007194	3.3061e-05	47	0.0006897	3.946e-05	36	-1.644e-05	-2.4e-05	-8.856e-06	<.0001	0.825781	0.0010047	2.9551e-05	47	0.0009744	3.5411e-05	36	-1.676e-05	-2.349e-05	-1e-05	<.0001	0.94058	0.293077	0.0167094	47	0.318272	0.0215461
Corpus Callosum Splenium	0.572035	0.0275742	47	0.569654	0.0283888	37	-0.000485	-0.006498	0.0055275	0.8728	0.0852522	0.0016521	4.3235e-05	47	0.0016478	4.2956e-05	37	-3.467e-06	-1.316e-05	6.2314e-06	0.4789	0.0997385	0.0005985	4.6156e-05	47	0.0005992	4.5849e-05	37	-8.576e-07	-1.1e-05	9.2119e-06	0.8658	-0.0152103	0.0009491	3.9443e-05	47	0.0009495	3.9647e-05	37	-1.277e-06	-1e-05	7.4277e-06	0.771	-0.0101182	0.417433	0.0266455	47	0.423886	0.0280266
Corpus Callosum Tapetum	0.361023	0.0241894	46	0.363352	0.0165053	37	0.0012765	-0.003524	0.0060766	0.598	-0.11022	0.0021541	0.0001203	46	0.0020886	0.0001351	37	-3.3e-05	-6.2e-05	-3.904e-06	0.0267	0.51538	0.0012309	0.0001076	46	0.0011938	0.0001002	37	-1.858e-05	-4.236e-05	5.1885e-06	0.1237	0.355446	0.0015385	0.0001101	46	0.0014922	0.0001107	37	-2.324e-05	-4.842e-05	1.9318e-06	0.0699	0.419509	0.362944	0.0360052	46	0.375379	0.0313807
Corticofugal Motor Left	0.457086	0.0139619	49	0.467935	0.0182262	37	0.0058094	0.002342	0.0092769	0.0013	-0.681055	0.0012649	3.11e-05	49	0.001263	2.98e-05	37	-2.096e-06	-8.75e-06	4.5592e-06	0.5327	0.0621939	0.0005845	2.1022e-05	49	0.0005697	2.7435e-05	37	-8.464e-06	-1.367e-05	-3.258e-06	0.0018	0.617146	0.0008108	2.07e-05	49	0.0008	2.4721e-05	37	-6.51e-06	-1.139e-05	-1.628e-06	0.0096	0.479757	0.429092	0.0111589	49	0.444585	0.0173832
Corticofugal Motor Right	0.453556	0.0122028	47	0.461832	0.0186676	37	0.004507	0.0010975	0.0079164	0.0102	-0.538156	0.0012623	3.6961e-05	47	0.0012559	3.89e-05	37	-4.103e-06	-1.236e-05	4.1582e-06	0.3259	0.169202	0.0005881	2.3185e-05	47	0.0005741	3.1487e-05	37	-8.168e-06	-1.416e-05	-2.18e-06	0.0081	0.515763	0.0008138	2.5585e-05	47	0.0008022	3.1635e-05	37	-6.974e-06	-1.32e-05	-7.504e-07	0.0286	0.408447	0.438872	0.0127884	47	0.450042	0.0158856
Corticofugal Parietal Left	0.443718	0.0135665	49	0.454133	0.0175253	37	0.0055925	0.0022746	0.0089104	0.0012	-0.676778	0.0012945	3.2981e-05	49	0.0012916	3.0324e-05	37	-2.852e-06	-9.755e-06	4.0506e-06	0.4134	0.0909963	0.0006171	2.3717e-05	49	0.000603	2.7169e-05	37	-8.339e-06	-1.377e-05	-2.912e-06	0.003	0.558321	0.0008437	2.48e-05	49	0.0008322	2.53e-05	37	-7.11e-06	-1.249e-05	-1.731e-06	0.0102	0.459715	0.419662	0.012107	49	0.431351	0.0176003
Corticofugal Parietal Right	0.446351	0.0122684	49	0.455804	0.0176532	37	0.00514	0.0019365	0.0083435	0.002	-0.637944	0.0013151	3.3611e-05	49	0.0013046	3.4928e-05	37	-6.229e-06	-1.369e-05	1.2371e-06	0.1008	0.307182	0.0006255	2.2273e-05	49	0.0006078	2.78e-05	37	-1.015e-05	-1.549e-05	-4.818e-06	0.0003	0.71391	0.0008553	2.3988e-05	49	0.0008408	2.64e-05	37	-8.343e-06	-1.38e-05	-2.89e-06	0.0031	0.578838	0.430098	0.0129369	49	0.43983	0.0156734
Corticofugal PreFrontal Left	0.362504	0.0115545	49	0.361238	0.0134645	37	-0.000582	-0.00329	0.0021262	0.6701	0.102038	0.0012404	2.9152e-05	49	0.0012454	3.1322e-05	37	1.0171e-06	-5.494e-06	7.5281e-06	0.7567	-0.166107	0.0006953	1.8383e-05	49	0.0006986	2.5184e-05	37	7.6818e-07	-3.85e-06	5.3864e-06	0.7415	-0.153047	0.0008763	1.9863e-05	49	0.00088	2.5927e-05	37	7.5201e-07	-4.115e-06	5.6192e-06	0.7593	-0.163273	0.379356	0.0094949	49	0.37677	0.0155942
Corticofugal PreFrontal Right	0.372191	0.0120066	49	0.368404	0.0154503	37	-0.001623	-0.004592	0.0013459	0.2799	0.278673	0.0012557	2.958e-05	49	0.0012597	2.8625e-05	37	9.4833e-07	-5.415e-06	7.3121e-06	0.7676	-0.137106	0.0006892	1.7058e-05	49	0.0006946	2.5011e-05	37	1.8106e-06	-2.645e-06	6.266e-06	0.4211	-0.2591	0.0008778	1.76e-05	49	0.000883	2.3672e-05	37	1.6902e-06	-2.691e-06	6.0713e-06	0.4449	-0.254596	0.384772	0.0107254	49	0.380556	0.0150345
Corticofugal PreMotor Left	0.433035	0.0158179	47	0.430028	0.0187714	37	-0.001167	-0.004978	0.0026447	0.544	0.175075	0.0012528	2.6679e-05	47	0.0012584	3.2017e-05	37	1.2506e-06	-5.076e-06	7.577e-06	0.695	-0.192155	0.0006049	1.743e-05	47	0.00061	2.6874e-05	37	1.2085e-06	-3.432e-06	5.8486e-06	0.6056	-0.230986	0.0008206	1.6339e-05	47	0.0008268	2.55e-05	37	1.6927e-06	-2.665e-06	6.05e-06	0.4417	-0.297187	0.402805	0.0119391	47	0.400338	0.018648
Corticofugal PreMotor Right	0.43906	0.013837	49	0.43837	0.0180728	37	0.0001808	-0.003222	0.0035841	0.9161	0.0436358	0.0013037	2.6669e-05	49	0.0013049	2.8927e-05	37	-5.604e-07	-6.595e-06	5.4743e-06	0.8539	-0.0433851	0.000629	1.8846e-05	49	0.000627	2.686e-05	37	-2.362e-06	-7.049e-06	2.325e-06	0.319	0.0883752	0.0008539	1.79e-05	49	0.0008535	2.43e-05	37	-1.545e-06	-5.864e-06	2.7733e-06	0.4785	0.019153	0.416577	0.0141772	49	0.411856	0.0177673
CorticoSpinal Left	0.506108	0.0153046	49	0.50464	0.0188772	37	-0.000347	-0.004089	0.0033953	0.8541	0.0866951	0.0013935	4.06e-05	49	0.0013595	4.0135e-05	37	-1.875e-05	-2.758e-05	-1e-05	<.0001	0.841556	0.0005835	2.9265e-05	49	0.0005668	3.4079e-05	37	-9.64e-06	-1.65e-05	-2.779e-06	0.0065	0.531532	0.0008531	2.9945e-05	49	0.0008316	3.3042e-05	37	-1.226e-05	-1.9e-05	-5.496e-06	0.0005	0.686686	0.469285	0.0158438	49	0.47404	0.0195951
CorticoSpinal Right	0.507638	0.0135277	48	0.510519	0.0190058	37	0.0016303	-0.001952	0.0052125	0.3678	-0.178551	0.0013829	4.5287e-05	48	0.0013581	4.6954e-05	37	-1.412e-05	-2.425e-05	-4e-06	0.0069	0.538926	0.0005758	2.75e-05	48	0.0005562	3.5773e-05	37	-1.08e-05	-1.772e-05	-3.874e-06	0.0026	0.62505	0.000845	3.0943e-05	48	0.0008224	3.7149e-05	37	-1.252e-05	-2e-05	-5.089e-06	0.0012	0.669132	0.467721	0.0163545	48	0.469944	0.0215921
Corticothalamic Motor Left	0.509956	0.0147553	49	0.518484	0.0209482	37	0.0048317	0.000937	0.0087263	0.0157	-0.482438	0.0013439	2.8926e-05	49	0.0013338	2.994e-05	37	-5.938e-06	-1.242e-05	5.4769e-07	0.0722	0.343949	0.0005594	1.8417e-05	49	0.0005419	2.5258e-05	37	-1e-05	-1.454e-05	-5.426e-06	<.0001	0.8096	0.0008214	1.67e-05	49	0.0008054	1.9378e-05	37	-9.065e-06	-1.282e-05	-5.308e-06	<.0001	0.894012	0.42432	0.0159055	49	0.445888	0.0210355
Corticothalamic Motor Right	0.505071	0.0178638	49	0.518382	0.0181294	37	0.007165	0.0031921	0.0111379	0.0006	-0.740423	0.0013329	3.4641e-05	49	0.0013405	3.4152e-05	37	2.1554e-06	-5.299e-06	9.6101e-06	0.5667	-0.220723	0.0005629	2.14e-05	49	0.0005435	2.4632e-05	37	-1.1e-05	-1.578e-05	-6.091e-06	<.0001	0.849342	0.0008186	1.9685e-05	49	0.0008095	2.26e-05	37	-5.926e-06	-1.032e-05	-1.537e-06	0.0088	0.433665	0.426817	0.0170673	49	0.445255	0.0222897
Corticothalamic Parietal Left	0.362129	0.0140126	49	0.369663	0.0158238	37	0.0042414	0.0010399	0.0074429	0.0101	-0.508566	0.0013261	3.1873e-05	49	0.0013084	2.794e-05	37	-8.982e-06	-1.575e-05	-2.218e-06	0.0099	0.585122	0.0007453	2.9938e-05	49	0.0007265	2.86e-05	37	-1e-05	-1.652e-05	-3.492e-06	0.003	0.640065	0.00094	2.8431e-05	49	0.0009208	2.5318e-05	37	-1.011e-05	-1.615e-05	-4.066e-06	0.0013	0.707427	0.336843	0.0142587	49	0.348636	0.0181941
Corticothalamic Parietal Right	0.383705	0.0149497	49	0.384526	0.0162478	37	0.0007385	-0.00264	0.0041166	0.6648	-0.0528631	0.0014071	3.91e-05	49	0.0013843	4.0314e-05	37	-1.156e-05	-2.035e-05	-2.769e-06	0.0106	0.575397	0.0007696	3.3226e-05	49	0.0007565	3.3268e-05	37	-6.922e-06	-1.437e-05	5.2464e-07	0.068	0.394056	0.0009812	3.42e-05	49	0.000967	3.222e-05	37	-7.332e-06	-1.481e-05	1.4837e-07	0.0546	0.425585	0.331104	0.0138987	49	0.337582	0.0199756
Corticothalamic PreFrontal Left	0.256628	0.0087238	49	0.259692	0.0082757	37	0.0015385	-0.000347	0.0034235	0.1083	-0.359078	0.0011257	2.14e-05	49	0.0011157	2.2428e-05	37	-6.257e-06	-1.085e-05	-1.664e-06	0.0082	0.457739	0.0007614	2.1115e-05	49	0.0007524	1.92e-05	37	-5.304e-06	-9.694e-06	-9.147e-07	0.0185	0.442992	0.0008833	1.9726e-05	49	0.0008743	1.9082e-05	37	-5.406e-06	-9.56e-06	-1.253e-06	0.0114	0.462663	0.311419	0.010391	49	0.321743	0.0158813
Corticothalamic PreFrontal Right	0.254505	0.0104942	49	0.260269	0.0081161	37	0.0030572	0.0009705	0.005144	0.0046	-0.603708	0.0011398	2.6417e-05	49	0.0011414	2.81e-05	37	-3.597e-07	-6.202e-06	5.4828e-06	0.9028	-0.0589296	0.0007786	2.2267e-05	49	0.0007724	2.7019e-05	37	-3.906e-06	-9.202e-06	1.3905e-06	0.1462	0.253921	0.0008986	2.16e-05	49	0.0008965	2.6689e-05	37	-2.095e-06	-7.232e-06	3.0428e-06	0.4196	0.0878148	0.314287	0.0108483	49	0.322537	0.0133398
Corticothalamic PreMotor Left	0.455043	0.0167219	49	0.460674	0.018994	37	0.0033766	-0.000519	0.0072719	0.0884	-0.317539	0.0013486	2.7764e-05	49	0.0013435	3.0112e-05	37	-3.832e-06	-1.01e-05	2.4367e-06	0.2274	0.177122	0.0006359	2.12e-05	49	0.0006222	2.8688e-05	37	-8.361e-06	-1.356e-05	-3.161e-06	0.002	0.554907	0.0008729	1.9365e-05	49	0.0008632	2.4387e-05	37	-6.284e-06	-1.076e-05	-1.804e-06	0.0065	0.447823	0.376538	0.015383	49	0.384074	0.0223861
Corticothalamic PreMotor Right	0.479132	0.0162325	49	0.490427	0.0173968	37	0.006249	0.0025817	0.0099163	0.0011	-0.674663	0.0013335	3.052e-05	49	0.0013378	3.0563e-05	37	6.1735e-07	-5.951e-06	7.1853e-06	0.8521	-0.140806	0.0005965	2.0872e-05	49	0.0005803	2.5765e-05	37	-9.606e-06	-1.441e-05	-4.797e-06	0.0002	0.701412	0.000842	1.8927e-05	49	0.0008327	2.3647e-05	37	-6.091e-06	-1.046e-05	-1.718e-06	0.0069	0.441183	0.403527	0.015578	49	0.417394	0.0211819
Corticothalamic Superior Left	0.390349	0.0106621	47	0.398395	0.0154369	35	0.0044346	0.0015607	0.0073085	0.0029	-0.623308	0.0012645	2.42e-05	47	0.0012489	2.6543e-05	35	-8.494e-06	-1.42e-05	-2.787e-06	0.004	0.618498	0.0006709	1.7672e-05	47	0.0006517	2.23e-05	35	-1.058e-05	-1.487e-05	-6.28e-06	<.0001	0.971084	0.0008687	1.7019e-05	47	0.0008509	2.0633e-05	35	-9.81e-06	-1.39e-05	-5.724e-06	<.0001	0.954897	0.373574	0.0119437	47	0.388063	0.017666
Corticothalamic Superior Right	0.389351	0.0128955	43	0.390154	0.0149775	36	0.0008466	-0.00233	0.0040236	0.5971	-0.0578288	0.001313	2.6144e-05	43	0.0013008	3.111e-05	36	-7.137e-06	-1.369e-05	-5.876e-07	0.0331	0.427939	0.00071	2.1822e-05	43	0.0007039	2.6541e-05	36	-4.12e-06	-9.701e-06	1.4613e-06	0.1456	0.253302	0.0009102	2.0872e-05	43	0.0009031	2.5947e-05	36	-4.517e-06	-1e-05	9.015e-07	0.1009	0.30451	0.348994	0.0119887	43	0.355042	0.0187123
Fornix Left	0.378906	0.0169896	46	0.380454	0.0148772	36	0.0004821	-0.003135	0.0040997	0.7914	-0.096133	0.0018657	9.74e-05	46	0.0017747	8.84e-05	36	-4.523e-05	-6.625e-05	-2.42e-05	<.0001	0.972544	0.0010226	8.9578e-05	46	0.0009639	7.7433e-05	36	-2.835e-05	-4.732e-05	-9.393e-06	0.0039	0.694842	0.0013046	9.1475e-05	46	0.001235	7.9624e-05	36	-3.4e-05	-5.334e-05	-1.451e-05	0.0008	0.804715	0.365997	0.0175653	46	0.382165	0.0265524
Fornix Right	0.373812	0.0174047	46	0.370401	0.0153737	37	-0.002286	-0.005947	0.001375	0.2175	0.20628	0.0018311	6.8223e-05	46	0.0017705	9.22e-05	37	-3e-05	-4.784e-05	-1.215e-05	0.0013	0.759644	0.0010041	7.054e-05	46	0.0009762	7.4772e-05	37	-1.232e-05	-2.846e-05	3.8251e-06	0.1328	0.385086	0.0012809	6.9628e-05	46	0.0012405	7.9963e-05	37	-1.9e-05	-3.554e-05	-2.362e-06	0.0257	0.54302	0.353834	0.0139387	46	0.366615	0.0230181
Hippocampal part of the Cingulum Left	0.346075	0.015095	43	0.340769	0.0168946	35	-0.001608	-0.00523	0.0020144	0.3792	0.333157	0.0013181	2.9135e-05	43	0.0012997	3.9144e-05	35	-1.122e-05	-1.9e-05	-3.511e-06	0.0049	0.541509	0.0007558	2.3221e-05	43	0.0007494	2.6562e-05	35	-5.923e-06	-1.1e-05	-8.318e-07	0.0232	0.258362	0.000943	2.03e-05	43	0.0009331	2.6432e-05	35	-7.356e-06	-1.22e-05	-2.507e-06	0.0034	0.425915	0.286436	0.0135963	43	0.292001	0.0178806
Hippocampal part of the Cingulum Right	0.36823	0.016753	45	0.358911	0.0155308	33	-0.003766	-0.007562	3.0041e-05	0.0518	0.573485	0.0013504	3.4769e-05	45	0.0013291	3.156e-05	33	-1.3e-05	-2.04e-05	-5.428e-06	0.001	0.636669	0.0007447	2.4735e-05	45	0.0007436	2.7021e-05	33	-3.061e-06	-8.585e-06	2.4632e-06	0.2731	0.0427644	0.0009467	2.3837e-05	45	0.0009385	2.5632e-05	33	-6.613e-06	-1.18e-05	-1.429e-06	0.0131	0.333215	0.287058	0.0139643	45	0.290714	0.0151394
Inferior Fronto-Occipital Fasciculus Left	0.395741	0.0166522	48	0.417533	0.0147096	35	0.0115576	0.0079703	0.0151449	<.0001	-1.37351	0.0013998	2.6457e-05	48	0.0014157	4.5716e-05	35	6.9376e-06	-8.337e-07	1.47e-05	0.0794	-0.443826	0.0007429	2.5e-05	48	0.0007183	2.77e-05	35	-1.382e-05	-1.955e-05	-8.086e-06	<.0001	0.940105	0.0009625	2.0986e-05	48	0.0009517	3.0821e-05	35	-6.878e-06	-1.23e-05	-1.452e-06	0.0137	0.422221	0.291474	0.0134894	48	0.302593	0.0192836
Inferior Fronto-Occipital Fasciculus Right	0.400235	0.0169332	45	0.415485	0.0148206	35	0.0086616	0.0049634	0.0123598	<.0001	-0.950403	0.0014071	2.702e-05	45	0.0014163	4.5959e-05	35	2.0149e-06	-5.987e-06	1.0017e-05	0.6174	-0.252026	0.0007422	2.5126e-05	45	0.0007217	2.6732e-05	35	-1.3e-05	-1.854e-05	-7.53e-06	<.0001	0.793395	0.0009638	2.06e-05	45	0.0009546	2.9738e-05	35	-7.419e-06	-1.248e-05	-2.357e-06	0.0046	0.368039	0.29	0.0150557	45	0.301486	0.0183563
Inferior Longitudinal Fasciculus Left	0.40438	0.0219378	35	0.417521	0.0215833	37	0.0065696	0.0012268	0.0119124	0.0167	-0.60403	0.0015017	3.3121e-05	35	0.0014805	6.4762e-05	37	-1.279e-05	-2.524e-05	-3.326e-07	0.0443	0.408767	0.0007806	3.28e-05	35	0.0007554	3.9623e-05	37	-1.385e-05	-2.26e-05	-5.101e-06	0.0024	0.691002	0.0010211	2.6654e-05	35	0.0009981	4.235e-05	37	-1.319e-05	-2.162e-05	-4.766e-06	0.0026	0.646044	0.276527	0.0173758	35	0.294301	0.0233075
Inferior Longitudinal Fasciculus Right	0.41299	0.0239536	37	0.428126	0.0208331	37	0.0071189	0.0017012	0.0125367	0.0108	-0.67428	0.0015416	5.4238e-05	37	0.0015208	6.07e-05	37	-1.423e-05	-2.711e-05	-1.34e-06	0.031	0.361364	0.0007919	3.7031e-05	37	0.0007651	3.92e-05	37	-1.449e-05	-2.348e-05	-5.494e-06	0.002	0.702842	0.0010411	3.6422e-05	37	0.0010178	4.13e-05	37	-1.378e-05	-2.257e-05	-5e-06	0.0026	0.598395	0.271777	0.0209549	37	0.28743	0.0222885
Optic Radiation Left	0.370161	0.0182826	49	0.375082	0.0159164	37	0.0026238	-0.001176	0.006424	0.1733	-0.284317	0.0014969	4.8054e-05	49	0.0014519	4.122e-05	37	-2.213e-05	-3.213e-05	-1.212e-05	<.0001	0.994438	0.0008537	4.5125e-05	49	0.0008189	4.3e-05	37	-1.688e-05	-2.672e-05	-7.028e-06	0.001	0.786853	0.0010676	4.2354e-05	49	0.0010292	4.1659e-05	37	-1.865e-05	-2.8e-05	-9.307e-06	0.0002	0.913035	0.36415	0.0179637	49	0.372421	0.023704
Optic Radiation Right	0.36728	0.0174999	49	0.366186	0.0165583	37	-0.000157	-0.003887	0.0035728	0.9335	0.0639431	0.0014461	4.6539e-05	49	0.0014176	4.3932e-05	37	-1.3e-05	-2.279e-05	-3.283e-06	0.0094	0.6272	0.0008296	4.203e-05	49	0.0008184	3.33e-05	37	-5.178e-06	-1.38e-05	3.4462e-06	0.2357	0.290671	0.0010351	4.0933e-05	49	0.0010189	3.3315e-05	37	-7.392e-06	-1.578e-05	9.9155e-07	0.0832	0.427934	0.331387	0.0148818	49	0.344543	0.0218877
Optic Tract Left	0.356355	0.0142401	49	0.333167	0.0129851	36	-0.011827	-0.014924	-0.00873	<.0001	1.68952	0.0017437	9.04e-05	49	0.0016775	8.0583e-05	36	-3.628e-05	-5.542e-05	-1.713e-05	0.0003	0.766235	0.0009576	6.4146e-05	49	0.0009639	5.8811e-05	36	2.1505e-06	-1.181e-05	1.61e-05	0.7599	-0.101691	0.0012198	7.0755e-05	49	0.0012017	6.4874e-05	36	-1.082e-05	-2.611e-05	4.4721e-06	0.163	0.264865	0.505094	0.0252989	49	0.511959	0.0316801
Optic Tract Right	0.310535	0.015861	48	0.284222	0.0128324	37	-0.013808	-0.017035	-0.010581	<.0001	1.79919	0.0017735	7.242e-05	48	0.0017532	9.1835e-05	37	-1.144e-05	-2.981e-05	6.9241e-06	0.2187	0.24935	0.0010671	6.9984e-05	48	0.0011114	7.3529e-05	37	2.281e-05	6.6453e-06	3.8975e-05	0.0063	-0.619207	0.0013017	6.9873e-05	48	0.0013254	7.7732e-05	37	1.2011e-05	-4.586e-06	2.86e-05	0.1537	-0.322954	0.469404	0.028025	48	0.467987	0.0297618
Superior Longitudinal Fasciculus II Left	0.332468	0.0170881	40	0.355197	0.0201267	29	0.0117869	0.007356	0.0162178	<.0001	-1.23397	0.0013355	3.234e-05	40	0.0013317	4.4083e-05	29	-3.847e-06	-1.3e-05	5.3135e-06	0.4046	0.100809	0.0007975	2.808e-05	40	0.0007655	3.45e-05	29	-1.784e-05	-2.486e-05	-1.081e-05	<.0001	1.03474	0.0009768	2.4847e-05	40	0.0009545	3.1576e-05	29	-1.3e-05	-1.935e-05	-6.576e-06	0.0001	0.800502	0.273937	0.0156183	40	0.289206	0.0206875
Superior Longitudinal Fasciculus II Right	0.339355	0.0207347	33	0.354572	0.0166265	34	0.0082061	0.003622	0.0127903	0.0007	-0.811028	0.0013282	3.2254e-05	33	0.0013274	4.3715e-05	34	-2.644e-06	-1.161e-05	6.32e-06	0.5576	0.0207785	0.0007779	3.0183e-05	33	0.0007579	3.0229e-05	34	-1.2e-05	-1.864e-05	-5.39e-06	0.0006	0.662112	0.0009615	2.7056e-05	33	0.0009476	3.1146e-05	34	-9.211e-06	-1.543e-05	-3e-06	0.0043	0.47596	0.279004	0.0166604	33	0.293486	0.0192495
Uncinate Fasciculus Left	0.370956	0.0164888	39	0.383937	0.0138372	36	0.0072253	0.0036179	0.0108328	0.0002	-0.849785	0.0013862	2.9435e-05	39	0.0013967	3.5376e-05	36	3.4802e-06	-3.972e-06	1.0933e-05	0.3549	-0.323878	0.0007715	2.5188e-05	39	0.0007572	2.56e-05	36	-9.205e-06	-1.489e-05	-3.521e-06	0.0019	0.563294	0.0009759	2.1e-05	39	0.0009706	2.64e-05	36	-4.611e-06	-9.839e-06	6.1584e-07	0.0829	0.223226	0.271155	0.0157114	39	0.27973	0.0194747
Uncinate Fasciculus Right	0.360311	0.0141161	40	0.376878	0.0147094	37	0.0087758	0.0055872	0.0119643	<.0001	-1.15019	0.001389	2.9159e-05	40	0.0014092	3.76e-05	37	8.4853e-06	1.0127e-06	1.5958e-05	0.0266	-0.603393	0.0007848	2.5619e-05	40	0.0007676	2.8127e-05	37	-1e-05	-1.582e-05	-4.233e-06	0.0009	0.640546	0.0009865	2.37e-05	40	0.0009819	2.8659e-05	37	-3.799e-06	-9.415e-06	1.8168e-06	0.1817	0.175588	0.263935	0.0150831	40	0.27032	0.019321
[truncated: 28 more columns]

## Sheet: Legend
p-values
Less than 0.001	Red
0.01 - 0.001	Orange
0.05 - 0.01	Yellow
Cohen's D	Negative (DS-Controls)	Positive (DS-Controls)
Large (≥ 0.8)	Red	Dark Blue
Medium (0.5 - 0.8)	Orange	Blue
Small (0.2 - 0.5)	Yellow	Light Blue
